# Supplementary material for: Aucuboside Inhibits the Generation of Th17 Cells in Mice Colitis
Source: Front Pharmacol. 2021 Jul 16;12:696599. doi: 10.3389/fphar.2021.696599 (PMC8322701; doi:10.3389/fphar.2021.696599)
Supplement: Supplementary file 1 [file DataSheet1.ZIP]

Archive with 41 entries (30 files):
- WB/
- WB/BCL2/
- WB/BCL2/BCL2 1.tif
- WB/BCL2/BCL2 2.tif
- WB/BCL2/BCL2 3.tif
- WB/bcl2-内参/
- WB/bcl2-内参/1.png
- WB/bcl2-内参/3.jpg
- WB/bcl2-内参/GAPDH B1.tif
- WB/COX2/
- WB/COX2/COX2 1.tif
- WB/COX2/COX2 2.tif
- WB/COX2/COX2 3.tif
- WB/cox2内参/
- WB/cox2内参/GAPDH 1.tif
- WB/cox2内参/gapdh 2.png
- WB/cox2内参/gapdh 3.png
- WB/foxp/
- WB/foxp/1..tif
- WB/foxp/2..tif
- WB/foxp/3..tif
- WB/FoxP3内参/
- WB/FoxP3内参/1.tif
- WB/FoxP3内参/2.tif
- WB/FoxP3内参/3.tif
- WB/INOS/
- WB/INOS/GAPDH.tif
- WB/INOS/INOS1.tif
- WB/INOS/INOS2.tif
- WB/iNOS内参/
- WB/iNOS内参/1.png
- WB/iNOS内参/2.png
- WB/iNOS内参/3.png
- WB/ror/
- WB/ror/2.png
- WB/ror/3.tif
- WB/ror/ror2.tif
- WB/ROR内参/
- WB/ROR内参/ga.tif
- WB/ROR内参/gapdh 1.tif
- WB/ROR内参/gapdh2.tif
